# Supplementary material for: A Framework for Identification, Assessment and Prioritization of Climate Change Adaptation Measures for Roads and Railways
Source: Int J Environ Res Public Health. 2021 Nov 23;18(23):12314. doi: 10.3390/ijerph182312314 (PMC8657026; doi:10.3390/ijerph182312314)
Supplement: Supplementary file 1 [file ijerph-18-12314-s001.zip]

Archive with 1 entries (1 files):
- ijerph-1419370-Supplementary.pdf
